# Supplementary material for: Evolutionary implications of the divergent long bone histologies of Nothosaurus and Pistosaurus (Sauropterygia, Triassic)
Source: BMC Evol Biol. 2013 Jun 18;13:123. doi: 10.1186/1471-2148-13-123 (PMC3694513; doi:10.1186/1471-2148-13-123)
Supplement: Additional file 1 — The sample of eosauropterygian long bones Information on genus, species, bone type, stratigraphy, locality, and dimensions are given for each sampled specimen. Humeri and femur of Pistosaurus, and the femur of Plesiosaurus dolichodeirus could not confidently be assigned to a body side because of their simplified morphology and insufficient descriptions in the literature. MHI 1906 is incomplete, and the circumference had to be measured 5 mm distally of section plane. Abbreviations: c, circumference; dl, distal length; dw, distal width; ml, measurable length; msl, minimal shaft length; msw, minimal shaft width; pl, proximal length; pw, proximal width; tl, total length; /, absent. [file 1471-2148-13-123-S1.xls]

## Sheet: Tabelle1
Collection number	Taxon	Bone type	Stratigraphy	Locality	pw (mm)	pl (mm)	dw (mm)	dl (mm)	msw (mm)	msl (mm)	tl (mm)	ml (mm)	c (mm)
MfN R 174-2	N. marchicus/ N. winterswijkensis	Left type II (personnel communication C. Bickelmann) humerus, proximal articular head + most proximal part of the shaft	Wellenkalk –Schaumkalk, middle to upper Upper Muschelkalk, Middle Triassic (Stedingk et al., 1999).	Förderstedt, S of Magdeburg, Saxony-Anhalt, Germany	2011-05-13	17	/	/	n.m.	n.m.	/	44	52
SIPB R 54/2	N. mirabilis	Complete right humerus	middle to upper Upper Muschelkalk, Middle Triassic	Laineck, E of Bayreuth, Bavaria, Germany	33	51	29	39	20	32	200	/	92
SIPB R 50/2	N. mirabilis	Right femur, distal articular head + part of the shaft, deformed	middle to upper Upper Muschelkalk, Middle Triassic	Laineck, E of Bayreuth, Bavaria, Germany	/	/	27	39	17	22	/	110	68
SIPB R 54/1	N. mirabilis	Complete left femur	middle to upper Upper Muschelkalk, Middle Triassic	Laineck, E of Bayreuth, Bavaria, Germany	28	31	18	25	10	12	165	/	49
SIPB R 50/1	N. mirabilis	Left femur, proximal articular head + large part of the shaft	middle to upper Upper Muschelkalk, Middle Triassic	Laineck, E of Bayreuth, Bavaria, Germany	27	31	/	/	14	17	/	120	52
SIPB R 45	N. giganteus	Left humerus, distal articular head + part of the shaft	middle to upper Upper Muschelkalk, Middle Triassic	Laineck, E of Bayreuth, Bavaria, Germany	/	/	32	59	25	47	/	115	112
SIPB R 53	N. giganteus	Left humerus, shaft + anterior part of the proximal articular head, dorsoventrally flattened	middle to upper Upper Muschelkalk, Middle Triassic	Laineck, E of Bayreuth, Bavaria, Germany	/	/	/	/	23	54	/	225	131
SIPB R 40	N. giganteus	Right humerus, proximal articular head + part of the shaft	middle to upper Upper Muschelkalk, Middle Triassic	Laineck, E of Bayreuth, Bavaria, Germany	44	58	/	/	30	55	/	125	141
MHI 1903	N. giganteus	Humerus, dorsoventrally strongly deformed proximal articular head (therefore not possible to tell whether it is a left or a right humerus)	Blaubank, Grenzbonebed, Erfurt Formation, Lower Keuper	1995, quarry Schneider, Wilhelmsglück, S of Schwäbisch Hall, Baden-Württemberg, Germany	n. m.	n. m.	/	/	/	/	/	155	/
SIPB R 49	N. giganteus	Complete right femur	middle to upper Upper Muschelkalk, Middle Triassic	Laineck, E of Bayreuth, Bavaria, Germany	43	45	29	50.5	24	29	230	/	81
MHI 1906	Nothosaurus sp. indet.	Left humerus, distal articular head + part of the shaft	Discoceratiten-Schicht, upper Upper Muschelkalk, Middle Triassic	Quarry Scheuermann, Steinbach, S of Schwäbisch Hall, Baden-Württemberg, Germany	/	/	2011-05-12	25	2011-05-08	23	/	53	58
MHI 633	Nothosaurus sp. indet.	Left humerus, distal articular head + part of the shaft, slightly fractured	Discoceratiten-Schicht, upper Upper Muschelkalk, Middle Triassic	1976, quarry Heilmann, Schmalfelden, E of Heilbronn, Baden-Württemberg, Germany	/	/	12	23	11	25	/	56	63
SMNS 84856	Nothosaurus sp. indet.	Right femur, proximal articular head + part of the shaft	Grenzbonebed, Erfurt-Formation, Lower Keuper	Crailsheim, E of Heilbronn, Baden-Württemberg, Germany	21	23.5	/	/	14	2011-05-15	/	72	44
IPB R 46	Pistosaurus longaevus	Complete humerus	could be narrowed down to base of Upper Muschelkalk to postspinosus biozone, lower Upper Muschelkalk, Middle Triassic (Hagdorn and Rieppel, 1999)	Scharrachberg, Alsace, France	27	36	28	33	2011-05-18	21	150	/	65
SMNS 84825	Pistosaurus longaevus	Humerus, distal articular head + part of the shaft	sinosus – nodosus-zone, middle to upper Upper Muschelkalk, Middle Triassic	Quarry Hegnabrunn, N of Bayreuth, Bavaria, Germany	/	/	25	n. m.	21	28	/	102	82
SIPB R 74	Pistosaurus longaevus	Femur, part of the shaft + part of the articular head	middle to upper Upper Muschelkalk, Middle Triassic	Laineck, E of Bayreuth, Bavaria, Germany	/	/	/	/	26	28	/	95	89
SIPB R 90	Plesiosaurus dolichodeirus	Complete femur	Hettangian – Plienbachian, Lower Lias, Lower Jurassic	Lyme Regis, Dorsetshire, England	44	45	19	73	28	38	190	/	108
